# Supplementary material for: Dynamic Risk Prediction via a Joint Frailty-Copula Model and IPD Meta-Analysis: Building Web Applications
Source: Entropy (Basel). 2022 Apr 22;24(5):589. doi: 10.3390/e24050589 (PMC9140593; doi:10.3390/e24050589)
Supplement: Supplementary file 1 [file entropy-24-00589-s001.zip]

Archive with 2 entries (2 files):
- app_breast.R
- data_anal_2022_0216.R
